# Supplementary material for: Breakdown in membrane asymmetry regulation leads to monocyte recognition of P. falciparum-infected red blood cells
Source: PLoS Pathog. 2021 Feb 18;17(2):e1009259. doi: 10.1371/journal.ppat.1009259 (PMC7891792; doi:10.1371/journal.ppat.1009259)
Supplement: S1 Data — (XLSX) [file ppat.1009259.s006.xlsx]

## Sheet: Sheet1
Figure 1B		Uninfected Untreated		Uninfected + Vanadate		Infected Untreated		Infected + Vanadate
		Mean	SD	Mean	SD	Mean	SD	Mean	SD
	NBD PS	100	18.314	15.0167	3.33631	362.629	83.4884	164.427	47.0957
	NBD PE	100	8.54868	51.624	4.29368	1011.21	160.147	1027.2	192.313
	NBD PC	100	26.5341	157.282	47.5737	859.893	370.198	962.998	364.469
Figure 1C		Uninfected		Infected
		Mean	SD	Mean	SD
		100	21.6218	233.505	98.5313
Figure 1D		Uninfected Untreated			Uninfected + Furosemide			Infected Untreated			Infected + Furosemide
		Least Squares Mean	Upper Limit	Lower Limit	Least Squares Mean	Upper Limit	Lower Limit	Least Squares Mean	Upper Limit	Lower Limit	Least Squares Mean	Upper Limit	Lower Limit
	NBD PS	3.32514	4.18723	2.64054	4.18723	5.27283	3.32513	11.9587	15.0592	9.49657	14.405	18.1397	11.4392
	NBD PE	0.345953	0.435646	0.274726	0.363211	0.457379	0.288431	3.4695	4.36903	2.75518	3.68933	4.64584	2.92975
	NBD PC	0.787107	0.991177	0.625053	0.900505	1.13397	0.715104	6.4742	8.15275	5.14125	6.8563	8.6339	5.44469
Figure 2B		Uninfected Untreated		Uninfected + Vanadate		Infected Untreated		Infected + Vanadate
		Mean	SD	Mean	SD	Mean	SD	Mean	SD
		1.15889	0.550737	1.97667	0.799156	12.9778	4.93762	20.2	7.34728
Figure 3A		Uninfected		Infected
		Mean	SD	Mean	SD
		1	0.0363053	8.60577	1.81727
Figure 3B		Uninfected Untreated		Uninfected + Vanadate		Infected Untreated		Infected + Vanadate
		Mean	SD	Mean	SD	Mean	SD	Mean	SD
	0 mM	1	0.0597857	1.08607	0.116381	8.39655	1.67475	12.3297	2.9997
	0.42 mM	1.16967	0.120286	1.33082	0.277904	10.1753	2.19487	16.3877	4.18538
	1 mM	1.28362	0.147501	1.53587	0.241443	10.7081	2.41883	19.1299	4.31222
	2.5 mM	1.17324	0.119837	1.47623	0.199064	11.06	2.25217	21.2888	5.09758
	5 mM	1.31716	0.25683	1.56183	0.376452	13.1142	3.36309	25.3505	7.39161
Figure 4A		Uninfected		Infected
		Mean	SD	Mean	SD
		100	1.6833	12.0717	2.58103
Figure 5A		Uninfected		Infected: 3D7		Infected: CS2		Infected:CS2ΔSBP1
		Mean	SD	Mean	SD	Mean	SD	Mean	SD
		0.711944	1.71001	10.0743	3.85023	5.632	5.21119	4.95625	3.01127
Figure 5C		Uninfected		Infected
		Mean	SD	Mean	SD
	Untreated	0.609853	1.52431	10.0644	4.4801
	Vanadate	0.523889	0.686881	13.2775	4.12152
	Annexin V	0.630278	2.00216	5.93422	5.33458
Figure 6		Untreated		Vanadate
		Mean	SD	Mean	SD
	NBD-PS	51.4829	23.8317	14.2885	5.93583
	NBD-PE	46.0838	14.9572	40.9628	15.858
	NBD-PC	100	11.292	48.8823	10.5916
Figure S1B		Uninfected Untreated			Uninfected + Furosemide			Infected Untreated			Infected + Furosemide
		Least Squares Mean	Upper Limit	Lower Limit	Least Squares Mean	Upper Limit	Lower Limit	Least Squares Mean	Upper Limit	Lower Limit	Least Squares Mean	Upper Limit	Lower Limit
	NBD-PS	3325.14	4187.23	2640.54	497.49	657.01	376.7	11958.7	15059.2	9496.57	5364.25	7084.3	4061.82
	NBD-PE	345.953	435.646	274.726	178.591	235.856	135.23	3469.5	4369.03	2755.18	3511.07	4636.9	2658.59
	NBD-PC	787.107	991.177	625.053	1231.54	1626.43	932.524	6474.2	8152.75	5141.25	7358.55	9718.07	5571.91
Figure S3A		Uninfected Untreated		Uninfected + A23187		Infected Untreated		Infected + A23187
		Mean	SD	Mean	SD	Mean	SD	Mean	SD
		1.15889	0.550737	7.92	5.74795	12.9778	4.93762	18.2889	4.57888
Figure S3B		Uninfected Untreated		Uninfected + A23187		Infected Untreated		Infected + A23187
		Mean	SD	Mean	SD	Mean	SD	Mean	SD
	0 mM	1	0.0597857	1.2682	0.155285	8.39655	1.67475	8.72073	2.88981
	0.42 mM	1.16967	0.120286	4.33907	1.01603	10.1753	2.19487	27.0071	7.9652
	1 mM	1.28362	0.147501	4.904	1.42218	10.7081	2.41883	34.256	5.69766
	2.5 mM	1.17324	0.119837	4.78499	1.1666	11.06	2.25217	38.8359	7.6067
	5 mM	1.31716	0.25683	5.02353	1.08747	13.1142	3.36309	45.0633	6.98984
